# Supplementary material for: Identification of Immune-Related Cells and Genes in Tumor Microenvironment of Clear Cell Renal Cell Carcinoma
Source: Front Oncol. 2020 Sep 2;10:1770. doi: 10.3389/fonc.2020.01770 (PMC7493752; doi:10.3389/fonc.2020.01770)
Supplement: Supplementary file 3 [file Table_2.xlsx]

## Sheet: Supplementary Table 2
Supplementary Table 2| Reactome pathway enrichment results of immune-related genes
Immune cells	Reactome ID	Description	Adjust p-value	Count of gene	Gene list
B cells memory	R-HSA-500792	GPCR ligand binding	0.00218234	35	GIPR/CASR/CALCRL/GLP2R/OXT/BRS3/WNT2/KNG1/PTGFR/GRM4/TAS2R3/F2RL3/MCHR1/CCL25/CGA/LHCGR/ADCYAP1/TAAR1/GPHA2/CYSLTR2/SST/HTR6/CXCR5/SSTR5/CCKAR/GALR1/MC4R/PNOC/BDKRB2/WNT10B/TAS1R3/GRM8/UTS2R/KEL/GCGR
B cells memory	R-HSA-5083625	Defective GALNT3 causes familial hyperphosphatemic tumoral calcinosis (HFTC)	0.00218234	6	MUC15/MUC17/MUCL1/MUC20/MUC19/MUC5AC
B cells memory	R-HSA-5083636	Defective GALNT12 causes colorectal cancer 1 (CRCS1)	0.00218234	6	MUC15/MUC17/MUCL1/MUC20/MUC19/MUC5AC
B cells memory	R-HSA-5083632	Defective C1GALT1C1 causes Tn polyagglutination syndrome (TNPS)	0.00238794	6	MUC15/MUC17/MUCL1/MUC20/MUC19/MUC5AC
B cells memory	R-HSA-983712	Ion channel transport	0.00454859	18	MCOLN3/CAMK2B/ATP2C2/ATP6V0A4/SCNN1A/ATP10B/ATP13A4/FXYD2/ATP6V1C2/TRPM8/ATP6V1G3/BSND/WNK2/SCNN1G/SLN/CLCNKB/CLCNKA/ATP13A5
B cells memory	R-HSA-1474244	Extracellular matrix organization	0.00507739	24	COL11A1/COL17A1/NID2/COL9A3/ICAM5/COMP/SERPINE1/VWF/TNR/PLG/COL10A1/COL21A1/KDR/MMP13/FBN3/HSPG2/DMP1/MMP16/COL6A3/FGG/BSG/COL25A1/SPOCK3/MMP12
B cells memory	R-HSA-977068	Termination of O-glycan biosynthesis	0.00837857	6	MUC15/MUC17/MUCL1/MUC20/MUC19/MUC5AC
B cells memory	R-HSA-1474228	Degradation of the extracellular matrix	0.0121842	14	COL11A1/COL17A1/COL9A3/PLG/COL10A1/MMP13/FBN3/HSPG2/MMP16/COL6A3/BSG/COL25A1/SPOCK3/MMP12
B cells memory	R-HSA-5621480	Dectin-2 family	0.0121842	6	MUC15/MUC17/MUCL1/MUC20/MUC19/MUC5AC
B cells memory	R-HSA-913709	O-linked glycosylation of mucins	0.0121842	9	GALNT15/CHST4/MUC15/MUC17/MUCL1/MUC20/GALNT17/MUC19/MUC5AC
B cells memory	R-HSA-381426	Regulation of Insulin-like Growth Factor (IGF) transport and uptake by Insulin-like Growth Factor Binding Proteins (IGFBPs)	0.0121842	13	AFP/TF/SCG3/KNG1/PLG/IL6/KLK3/GPC3/DMP1/IGF2/PCSK9/FGG/SCG2
B cells memory	R-HSA-71288	Creatine metabolism	0.0158226	4	CKMT2/CKB/CKMT1A/CKMT1B
B cells memory	R-HSA-216083	Integrin cell surface interactions	0.0204331	10	COL9A3/ICAM5/COMP/VWF/COL10A1/KDR/HSPG2/COL6A3/FGG/BSG
B cells memory	R-HSA-8948216	Collagen chain trimerization	0.0222413	7	COL11A1/COL17A1/COL9A3/COL10A1/COL21A1/COL6A3/COL25A1
B cells memory	R-HSA-373076	Class A/1 (Rhodopsin-like receptors)	0.0258125	23	OXT/BRS3/KNG1/PTGFR/F2RL3/MCHR1/CCL25/CGA/LHCGR/TAAR1/GPHA2/CYSLTR2/SST/HTR6/CXCR5/SSTR5/CCKAR/GALR1/MC4R/PNOC/BDKRB2/UTS2R/KEL
B cells memory	R-HSA-425393	Transport of inorganic cations/anions and amino acids/oligopeptides	0.0302077	11	SLC7A2/SLC12A3/SLC12A1/SLC1A6/SLC4A9/SLC9A2/SLC8A2/SLC34A1/SLC24A2/SLC9A4/SLC4A5
B cells memory	R-HSA-375276	Peptide ligand-binding receptors	0.0328389	16	OXT/BRS3/KNG1/F2RL3/MCHR1/CCL25/SST/CXCR5/SSTR5/CCKAR/GALR1/MC4R/PNOC/BDKRB2/UTS2R/KEL
B cells memory	R-HSA-112316	Neuronal System	0.0348191	26	CAMK2B/PANX2/TUBA3D/HCN2/CHRNA4/SLC1A6/SLC6A4/SYT10/GRIA2/PRKCG/GABRB2/CACNA1B/GRIA1/GJD2/LRRTM1/NLGN4Y/HTR3A/CHRNA9/PPM1E/LRRTM4/GRIN2A/SLITRK6/GABRA5/KCNJ11/KCNMB2/GABRQ
B cells memory	R-HSA-1442490	Collagen degradation	0.0348191	8	COL11A1/COL17A1/COL9A3/COL10A1/MMP13/COL6A3/COL25A1/MMP12
B cells memory	R-HSA-76005	Response to elevated platelet cytosolic Ca2+	0.0443643	12	TF/SCG3/SERPINE1/VWF/KNG1/PLG/PRKCG/MMRN1/EGF/IGF2/FGG/SERPINA3
B cells memory	R-HSA-140877	Formation of Fibrin Clot (Clotting Cascade)	0.0447985	6	F7/F11/PF4V1/VWF/KNG1/FGG
Plasma cells	R-HSA-6809371	Formation of the cornified envelope	7.07e-09	15	TGM1/CASP14/PI3/KRT17/KRT34/IVL/KLK5/KRT78/KRT20/PKP3/KRT77/KRT39/LCE1C/KRT25/RPTN
Plasma cells	R-HSA-6805567	Keratinization	6.85e-08	17	TGM1/CASP14/PI3/KRT17/KRT34/IVL/KLK5/KRT78/KRT20/PKP3/KRTAP1-1/KRT77/KRT39/LCE1C/KRT25/KRTAP2-3/RPTN
Plasma cells	R-HSA-375276	Peptide ligand-binding receptors	0.00241355	11	NMU/CCL25/CXCL13/CCKAR/MC4R/TAC3/PNOC/NTSR2/CCL19/SAA1/UTS2R
Plasma cells	R-HSA-500792	GPCR ligand binding	0.0288702	15	NMU/CALCA/CCL25/CGA/CXCL13/CCKAR/MC4R/TAC3/PNOC/NTSR2/TAS1R3/CCL19/SAA1/GPRC6A/UTS2R
Plasma cells	R-HSA-373076	Class A/1 (Rhodopsin-like receptors)	0.0347227	12	NMU/CCL25/CGA/CXCL13/CCKAR/MC4R/TAC3/PNOC/NTSR2/CCL19/SAA1/UTS2R
T cells regulatory	R-HSA-375276	Peptide ligand-binding receptors	8.67e-07	26	PROKR2/PPY/KNG1/EDN3/CCL25/CXCL9/XCL1/XCL2/CXCL13/CCKAR/AVPR1A/MC4R/TAC3/PNOC/CCL19/SAA1/XCR1/CCR8/F2/PMCH/CXCR3/NPY4R/INSL3/NPY4R2/CCL5/SSTR3
T cells regulatory	R-HSA-500792	GPCR ligand binding	1.48e-06	41	PROKR2/PPY/CALCA/KNG1/VIPR1/EDN3/WNT1/CCL25/CGA/WNT10A/CXCL9/ADCYAP1/XCL1/XCL2/CRHBP/PLPPR1/PTH/CXCL13/CCKAR/OXGR1/AVPR1A/MC4R/TAC3/PNOC/GNG4/TAS1R3/CCL19/SAA1/XCR1/GPRC6A/GPR35/CCR8/F2/PMCH/CXCR3/NPY4R/GCGR/INSL3/NPY4R2/CCL5/SSTR3
T cells regulatory	R-HSA-6809371	Formation of the cornified envelope	3.29e-05	18	CASP14/PI3/KRT34/KRT7/TCHH/KRT82/IVL/SPRR1B/KRT78/KRT75/KRT20/PKP3/KRT79/KRT77/KRT39/LCE1C/KRT25/RPTN
T cells regulatory	R-HSA-373076	Class A/1 (Rhodopsin-like receptors)	6.16e-05	30	PROKR2/PPY/KNG1/EDN3/CCL25/CGA/CXCL9/XCL1/XCL2/PLPPR1/CXCL13/CCKAR/OXGR1/AVPR1A/MC4R/TAC3/PNOC/CCL19/SAA1/XCR1/GPR35/CCR8/F2/PMCH/CXCR3/NPY4R/INSL3/NPY4R2/CCL5/SSTR3
T cells regulatory	R-HSA-166658	Complement cascade	0.000231197	11	VTN/C4BPA/CRP/C1R/MBL2/C2/C8G/CD19/CPN2/F2/C1S
T cells regulatory	R-HSA-381426	Regulation of Insulin-like Growth Factor (IGF) transport and uptake by Insulin-like Growth Factor Binding Proteins (IGFBPs)	0.000231197	16	TF/APOL1/SCG3/KNG1/PAPPA2/AMELX/IL6/KLK3/AHSG/IGFBP1/APOA2/MELTF/KLK1/FGG/FGA/F2
T cells regulatory	R-HSA-5669034	TNFs bind their physiological receptors	0.000231197	8	TNFRSF17/TNFRSF9/FASLG/TNFSF14/CD27/TNFRSF18/LTA/TNFRSF13B
T cells regulatory	R-HSA-977606	Regulation of Complement cascade	0.00115585	9	VTN/C4BPA/C1R/C2/C8G/CD19/CPN2/F2/C1S
T cells regulatory	R-HSA-380108	Chemokine receptors bind chemokines	0.00115585	10	CCL25/CXCL9/XCL1/XCL2/CXCL13/CCL19/XCR1/CCR8/CXCR3/CCL5
T cells regulatory	R-HSA-6805567	Keratinization	0.00121056	20	CASP14/PI3/KRT34/KRT7/TCHH/KRT82/IVL/SPRR1B/KRT78/KRT75/KRT20/PKP3/KRT79/KRTAP1-1/KRT77/KRT39/LCE1C/KRT25/RPTN/KRTAP5-8
T cells regulatory	R-HSA-8957275	Post-translational protein phosphorylation	0.0100436	12	TF/APOL1/SCG3/KNG1/AMELX/IL6/AHSG/IGFBP1/APOA2/MELTF/FGG/FGA
T cells regulatory	R-HSA-8877330	RUNX1 and FOXP3 control the development of regulatory T lymphocytes (Tregs)	0.0100436	4	FOXP3/IFNG/CTLA4/TNFRSF18
T cells regulatory	R-HSA-1482925	Acyl chain remodelling of PG	0.0131548	5	PLA2G3/PLA2G2D/PLA2G4F/PLA2G1B/PLA2G2A
T cells regulatory	R-HSA-425407	SLC-mediated transmembrane transport	0.0223552	19	SLC4A1/SLC38A5/SLC6A15/SLC12A1/SLC6A2/SLC1A6/SLCO1B3/SLC4A9/SLC9A2/SLC7A10/RHBG/RHCG/SLC2A12/SLC26A7/SLC22A8/SLC24A2/SLC30A8/SLC9A4/SLC2A4
T cells regulatory	R-HSA-2168880	Scavenging of heme from plasma	0.0253284	4	APOL1/JCHAIN/HP/HPR
T cells regulatory	R-HSA-166663	Initial triggering of complement	0.0262639	5	CRP/C1R/MBL2/C2/C1S
T cells regulatory	R-HSA-425393	Transport of inorganic cations/anions and amino acids/oligopeptides	0.0262639	11	SLC4A1/SLC38A5/SLC6A15/SLC12A1/SLC1A6/SLC4A9/SLC9A2/SLC7A10/SLC26A7/SLC24A2/SLC9A4
T cells regulatory	R-HSA-166786	Creation of C4 and C2 activators	0.0288022	4	CRP/C1R/MBL2/C1S
Macrophages M0	R-HSA-1474244	Extracellular matrix organization	8.68e-09	42	IBSP/COL11A1/TLL2/MMP9/BMP7/ICAM5/COMP/PCOLCE/SERPINE1/COL1A1/VTN/P3H3/COL7A1/TNR/MFAP2/MMP8/TTR/COL10A1/LOXL1/COL5A1/MMP7/MMP20/MMP13/ADAMTS14/LUM/CTSK/ADAM12/NCAM1/P4HA3/MMP3/DMP1/COL6A3/COL1A2/MFAP4/MMP10/COL22A1/FGA/MFAP5/MMP17/COLGALT2/CAPN8/MMP12
Macrophages M0	R-HSA-1474290	Collagen formation	3.81e-07	20	COL11A1/TLL2/MMP9/PCOLCE/COL1A1/P3H3/COL7A1/COL10A1/LOXL1/COL5A1/MMP7/MMP20/MMP13/ADAMTS14/P4HA3/MMP3/COL6A3/COL1A2/COL22A1/COLGALT2
Macrophages M0	R-HSA-1442490	Collagen degradation	1.98e-06	16	COL11A1/MMP9/COL1A1/COL7A1/MMP8/COL10A1/COL5A1/MMP7/MMP20/MMP13/CTSK/MMP3/COL6A3/COL1A2/MMP10/MMP12
Macrophages M0	R-HSA-2022090	Assembly of collagen fibrils and other multimeric structures	5.58e-06	15	COL11A1/TLL2/MMP9/PCOLCE/COL1A1/COL7A1/COL10A1/LOXL1/COL5A1/MMP7/MMP20/MMP13/MMP3/COL6A3/COL1A2
Macrophages M0	R-HSA-2173782	Binding and Uptake of Ligands by Scavenger Receptors	1.58e-05	12	MARCO/APOB/COL1A1/COLEC12/SCGB3A2/COL1A2/SCARA5/SAA1/SSC5D/HBA1/HP/HPR
Macrophages M0	R-HSA-373076	Class A/1 (Rhodopsin-like receptors)	1.58e-05	37	NPFFR2/OPRK1/BDKRB1/GPR143/BRS3/CCL7/NMU/KNG1/PLPPR4/OPN4/EDN3/MCHR1/PYY/GRP/CGA/LHCGR/DRD2/CYSLTR2/SST/CCKAR/CXCL5/MC4R/BDKRB2/NTSR2/CXCL8/ADRA1D/CCL11/CCL19/SAA1/F2/OXTR/CHRM2/HCAR2/NPBWR1/FFAR3/HCAR1/HCAR3
Macrophages M0	R-HSA-500792	GPCR ligand binding	3.48e-05	45	NPFFR2/GLP2R/OPRK1/WNT11/BDKRB1/GPR143/BRS3/WNT2/CCL7/NMU/KNG1/PLPPR4/CRHR1/OPN4/EDN3/MCHR1/PYY/GRP/CGA/LHCGR/UCN2/DRD2/CYSLTR2/WNT7A/SST/CCKAR/CXCL5/MC4R/GNG4/BDKRB2/NTSR2/CXCL8/ADRA1D/CCL11/CCL19/SAA1/GPRC6A/F2/OXTR/CHRM2/HCAR2/NPBWR1/FFAR3/HCAR1/HCAR3
Macrophages M0	R-HSA-6809371	Formation of the cornified envelope	5.53e-05	20	KRT33A/TGM1/TGM5/KRT23/PI3/KRT17/KRT34/KRT7/TCHH/IVL/KLK13/KRT78/KRT75/KRT19/KRT15/PKP3/KRT79/KRT39/LCE1C/KRT25
Macrophages M0	R-HSA-1650814	Collagen biosynthesis and modifying enzymes	6.25e-05	14	COL11A1/TLL2/PCOLCE/COL1A1/P3H3/COL7A1/COL10A1/COL5A1/ADAMTS14/P4HA3/COL6A3/COL1A2/COL22A1/COLGALT2
Macrophages M0	R-HSA-375276	Peptide ligand-binding receptors	0.000426067	24	NPFFR2/OPRK1/BDKRB1/BRS3/CCL7/NMU/KNG1/EDN3/MCHR1/PYY/GRP/SST/CCKAR/CXCL5/MC4R/BDKRB2/NTSR2/CXCL8/CCL11/CCL19/SAA1/F2/OXTR/NPBWR1
Macrophages M0	R-HSA-3000480	Scavenging by Class A Receptors	0.000533213	7	MARCO/APOB/COL1A1/COLEC12/SCGB3A2/COL1A2/SCARA5
Macrophages M0	R-HSA-1474228	Degradation of the extracellular matrix	0.000533213	19	COL11A1/TLL2/MMP9/COL1A1/COL7A1/MMP8/COL10A1/COL5A1/MMP7/MMP20/MMP13/CTSK/MMP3/COL6A3/COL1A2/MMP10/MMP17/CAPN8/MMP12
Macrophages M0	R-HSA-983712	Ion channel transport	0.000932004	22	ATP2B3/ATP1A3/ATP4A/ATP6V0A4/ASIC2/ASIC1/SCNN1A/ATP6V1B1/SLC17A3/ATP8B3/BEST4/ATP6V0D2/ATP6V1G3/BSND/WNK2/SCNN1G/SCNN1B/SLN/CLCNKB/CLCNKA/ATP13A5/ASIC5
Macrophages M0	R-HSA-6805567	Keratinization	0.00261775	23	KRT33A/TGM1/TGM5/KRT23/PI3/KRT17/KRT34/KRT7/TCHH/IVL/KLK13/KRT78/KRT75/KRT19/KRT15/PKP3/KRT79/KRTAP1-1/KRT39/LCE1C/KRT25/KRTAP2-3/KRTAP5-8
Macrophages M0	R-HSA-425393	Transport of inorganic cations/anions and amino acids/oligopeptides	0.00278322	15	SLC4A1/SLC38A5/SLC6A15/SLC7A5/SLC1A6/SLC4A9/SLC4A3/SLC9A2/SLC8A2/SLC24A2/SLC6A18/SLC6A19/SLC9A4/SLC36A2/SLC38A3
Macrophages M0	R-HSA-1592389	Activation of Matrix Metalloproteinases	0.00278322	8	MMP9/MMP8/MMP7/MMP13/CTSK/MMP3/MMP10/MMP17
Macrophages M0	R-HSA-3000178	ECM proteoglycans	0.00371519	12	IBSP/COMP/SERPINE1/COL1A1/VTN/TNR/COL5A1/LUM/NCAM1/DMP1/COL6A3/COL1A2
Macrophages M0	R-HSA-381426	Regulation of Insulin-like Growth Factor (IGF) transport and uptake by Insulin-like Growth Factor Binding Proteins (IGFBPs)	0.00371519	16	BPIFB2/APOB/SCG3/KNG1/PROC/VGF/IL6/KLK3/IGFBP1/DMP1/MELTF/IGF2/KLK1/KLK13/FGA/F2
Macrophages M0	R-HSA-5576891	Cardiac conduction	0.00455196	17	KCNH2/ATP2B3/CACNG4/TBX5/ATP1A3/KCNIP3/SLC8A2/KCNK15/KCNK17/TNNI3/SCN2A/GATA4/SCN3A/SLN/KCNIP1/NKX2-5/SCN10A
Macrophages M0	R-HSA-416476	G alpha (q) signalling events	0.00629507	22	NPFFR2/BDKRB1/GPR143/BRS3/NMU/KNG1/OPN4/EDN3/MCHR1/GRP/MMP3/CYSLTR2/CCKAR/GNG4/BDKRB2/NTSR2/ADRA1D/SAA1/GPRC6A/F2/OXTR/FFAR3
Macrophages M0	R-HSA-216083	Integrin cell surface interactions	0.00948329	12	IBSP/ICAM5/COMP/COL1A1/VTN/COL7A1/COL10A1/COL5A1/LUM/COL6A3/COL1A2/FGA
Macrophages M0	R-HSA-352230	Amino acid transport across the plasma membrane	0.0143107	7	SLC38A5/SLC6A15/SLC7A5/SLC6A18/SLC6A19/SLC36A2/SLC38A3
Macrophages M0	R-HSA-8948216	Collagen chain trimerization	0.0162836	8	COL11A1/COL1A1/COL7A1/COL10A1/COL5A1/COL6A3/COL1A2/COL22A1
Macrophages M0	R-HSA-397014	Muscle contraction	0.0216157	20	KCNH2/ATP2B3/CACNG4/ACTN2/TBX5/TNNT1/ATP1A3/KCNIP3/SLC8A2/KCNK15/KCNK17/TNNI3/TNNT3/SCN2A/GATA4/SCN3A/SLN/KCNIP1/NKX2-5/SCN10A
Macrophages M0	R-HSA-190861	Gap junction assembly	0.0220012	7	GJB6/TUBB2B/TUBA3E/GJD2/GJB3/GJB4/TUBB3
Macrophages M0	R-HSA-2243919	Crosslinking of collagen fibrils	0.0222197	5	TLL2/PCOLCE/COL1A1/LOXL1/COL1A2
Macrophages M0	R-HSA-140877	Formation of Fibrin Clot (Clotting Cascade)	0.0335669	7	KNG1/PROC/F3/FGA/F2/SERPINA5/CD177
Macrophages M0	R-HSA-418594	G alpha (i) signalling events	0.0380044	31	HSD17B6/GUCA1A/OPRK1/APOB/PPEF1/BDKRB1/NMU/APOC3/KNG1/TTR/MCHR1/PYY/PPP1R1B/GUCY2D/RGS8/STRA6/GUCA1C/SST/CXCL5/GNG4/BDKRB2/CXCL8/CCL19/SAA1/CHRM2/HCAR2/RGS7/NPBWR1/HCAR1/AKR1B10/HCAR3
Macrophages M0	R-HSA-917977	Transferrin endocytosis and recycling	0.0464642	6	ATP6V0A4/TFR2/STEAP3/ATP6V1B1/ATP6V0D2/ATP6V1G3
Dendritic cells resting	R-HSA-983712	Ion channel transport	0.000655362	16	ATP2B3/FXYD3/ATP6V0A4/ASIC2/ASIC1/SCNN1A/BEST4/FXYD4/ATP6V1G3/BSND/SCNN1G/SLN/CLCNKB/CLCNKA/ATP13A5/ASIC5
Dendritic cells resting	R-HSA-381426	Regulation of Insulin-like Growth Factor (IGF) transport and uptake by Insulin-like Growth Factor Binding Proteins (IGFBPs)	0.0128917	11	TF/SCG3/PROC/IL6/KLK3/IGFBP1/MELTF/IGF2/KLK1/FGA/F2
Dendritic cells activated	R-HSA-6809371	Formation of the cornified envelope	0.00248851	12	CASP14/PI3/KRT34/KRT82/IVL/KRT78/KRT20/LIPM/KRT79/KLK12/KRT25/KRT6A
Dendritic cells activated	R-HSA-500792	GPCR ligand binding	0.00392986	23	PROKR2/GPR143/BRS3/CALCA/EDN3/CCL25/CCL21/CYSLTR2/PTH/WNT7A/CXCL13/GIP/CXCR5/WNT4/CCKAR/MC4R/CCL11/CCL19/SAA1/GPRC6A/F2/AGTR2/GCGR
Dendritic cells activated	R-HSA-375276	Peptide ligand-binding receptors	0.00392986	14	PROKR2/BRS3/EDN3/CCL25/CCL21/CXCL13/CXCR5/CCKAR/MC4R/CCL11/CCL19/SAA1/F2/AGTR2
Dendritic cells activated	R-HSA-6805567	Keratinization	0.00589082	14	CASP14/PI3/KRT34/KRT82/IVL/KRT78/KRT20/LIPM/KRT79/KLK12/KRT25/KRT6A/KRTAP2-3/KRTAP5-8
Dendritic cells activated	R-HSA-2173782	Binding and Uptake of Ligands by Scavenger Receptors	0.0114465	6	MARCO/AMBP/SCARA5/SAA1/HP/HPR
Dendritic cells activated	R-HSA-373076	Class A/1 (Rhodopsin-like receptors)	0.0448186	16	PROKR2/GPR143/BRS3/EDN3/CCL25/CCL21/CYSLTR2/CXCL13/CXCR5/CCKAR/MC4R/CCL11/CCL19/SAA1/F2/AGTR2
Dendritic cells activated	R-HSA-140875	Common Pathway of Fibrin Clot Formation	0.04559	4	SERPIND1/FGG/FGA/F2
Dendritic cells activated	R-HSA-380108	Chemokine receptors bind chemokines	0.0471748	6	CCL25/CCL21/CXCL13/CXCR5/CCL11/CCL19
Mast cells resting	R-HSA-375276	Peptide ligand-binding receptors	1.43e-11	30	PROKR2/BRS3/CCL7/NMU/CCL20/EDN3/CCL25/CXCL9/CXCL13/SST/CCR5/CXCL3/CXCL5/CXCL1/TAC3/PNOC/CXCL8/TACR3/CXCR6/SAA1/F2/PMCH/CXCR3/NPY4R/NPY4R2/CCL5/CCL4/CCL3L1/CCL3/SSTR3
Mast cells resting	R-HSA-500792	GPCR ligand binding	1.35e-10	44	PROKR2/BRS3/CCL7/NMU/CALCA/CCL20/GCG/CRHR1/EDN3/CCL25/LHCGR/CXCL9/UCN2/HTR2C/PLPPR1/RGR/CXCL13/SST/GIP/CCR5/CXCL3/CXCL5/CXCL1/TAC3/PNOC/GNG4/CXCL8/TACR3/CXCR6/SAA1/GPRC6A/F2/HCAR2/PMCH/CXCR3/NPY4R/GCGR/HCAR3/NPY4R2/CCL5/CCL4/CCL3L1/CCL3/SSTR3
Mast cells resting	R-HSA-373076	Class A/1 (Rhodopsin-like receptors)	3.08e-10	36	PROKR2/BRS3/CCL7/NMU/CCL20/EDN3/CCL25/LHCGR/CXCL9/HTR2C/PLPPR1/RGR/CXCL13/SST/CCR5/CXCL3/CXCL5/CXCL1/TAC3/PNOC/CXCL8/TACR3/CXCR6/SAA1/F2/HCAR2/PMCH/CXCR3/NPY4R/HCAR3/NPY4R2/CCL5/CCL4/CCL3L1/CCL3/SSTR3
Mast cells resting	R-HSA-380108	Chemokine receptors bind chemokines	4.11e-10	16	CCL7/CCL20/CCL25/CXCL9/CXCL13/CCR5/CXCL3/CXCL5/CXCL1/CXCL8/CXCR6/CXCR3/CCL5/CCL4/CCL3L1/CCL3
Mast cells resting	R-HSA-6783783	Interleukin-10 signaling	4.15e-07	12	CCL20/IL1R2/IL6/IL1RN/CCR5/CXCL1/CSF2/CXCL8/CCL5/CCL4/CCL3L1/CCL3
Mast cells resting	R-HSA-418594	G alpha (i) signalling events	2.02e-06	33	GUCA1A/APOB/NMU/APOC3/CCL20/CCL25/GUCA1C/CXCL9/RGS20/RGR/CXCL13/SST/CCR5/CXCL3/CXCL5/CXCL1/PNOC/GNG4/CXCL8/CXCR6/SAA1/HCAR2/PMCH/CXCR3/AKR1B10/NPY4R/APOC2/HCAR3/NPY4R2/CCL5/CCL4/CCL4L2/SSTR3
Mast cells resting	R-HSA-381426	Regulation of Insulin-like Growth Factor (IGF) transport and uptake by Insulin-like Growth Factor Binding Proteins (IGFBPs)	0.00345511	13	APOB/TF/PAPPA2/PLG/IL6/KLK3/IGFBP1/MELTF/IGF2/KLK1/FGG/FGA/F2
Mast cells resting	R-HSA-5686938	Regulation of TLR by endogenous ligand	0.0105648	5	APOB/LBP/FGG/FGA/FGB
Mast cells resting	R-HSA-6809371	Formation of the cornified envelope	0.0156776	12	PI3/KRT34/KRT7/TCHH/IVL/KRT75/KRT6C/LIPM/PKP3/KRT79/KRT39/KRT25
Mast cells resting	R-HSA-140875	Common Pathway of Fibrin Clot Formation	0.0178952	5	FGG/FGA/FGB/F2/CD177
Mast cells resting	R-HSA-400508	Incretin synthesis, secretion, and inactivation	0.0203269	5	ISL1/GCG/GATA4/GIP/CDX2
Mast cells resting	R-HSA-140877	Formation of Fibrin Clot (Clotting Cascade)	0.0340156	6	F3/FGG/FGA/FGB/F2/CD177
Mast cells resting	R-HSA-114608	Platelet degranulation	0.0415873	11	ITIH4/ACTN2/TF/APOH/SERPINE1/PLG/ITIH3/IGF2/FGG/FGA/FGB
Mast cells resting	R-HSA-2173782	Binding and Uptake of Ligands by Scavenger Receptors	0.0437726	6	MARCO/APOB/JCHAIN/SAA1/HP/HPR
Mast cells resting	R-HSA-5669034	TNFs bind their physiological receptors	0.0460058	5	TNFRSF17/TNFRSF9/FASLG/TNFSF14/CD27
Mast cells resting	R-HSA-76005	Response to elevated platelet cytosolic Ca2+	0.0463001	11	ITIH4/ACTN2/TF/APOH/SERPINE1/PLG/ITIH3/IGF2/FGG/FGA/FGB
Mast cells resting	R-HSA-8963899	Plasma lipoprotein remodeling	0.0464182	5	APOB/APOC3/ANGPTL8/CIDEC/APOC2
Mast cells resting	R-HSA-8963898	Plasma lipoprotein assembly	0.0464182	4	APOB/APOC3/MTTP/APOC2
